# Supplementary material for: Thinking and feeling sustainable: identity-based cognitive and affective mechanisms in food choices across generations
Source: Front Psychol. 2026 Jul 8;17:1808114. doi: 10.3389/fpsyg.2026.1808114 (PMC13388384; doi:10.3389/fpsyg.2026.1808114)
Supplement: Supplementary file 1 [file Data_Sheet_1.xlsx]

## Sheet: 工作表1
GSI	CI	AI	SFPI
5	5	4.66667	5
4	4	3.66667	3.66667
6	6	6	6
4	3.33333	3.66667	3.33333
4.33333	5	4	4
4.66667	4	4.33333	4
3	3.66667	3	3.66667
4	3.66667	3	5
5	5	5	5
4	4	3.66667	5
4	3.66667	4	4
5	4.66667	4	4
4	4	4	4
3.33333	2.66667	2.66667	3.33333
3	3	3.33333	3.66667
4.33333	4.33333	4.66667	4
3.66667	3.33333	3.66667	3
4.33333	4	4	3.33333
4	4	4	4.66667
2	3	3	3
4.66667	5	4.66667	4.66667
3	3.33333	4	4
3.66667	4	3.66667	5
3.66667	4	4	3.66667
5.66667	5.66667	5.66667	5
6	6	6	6
4.66667	2.66667	4.66667	4.33333
5	6	5.33333	5
4.66667	6	4	5.33333
6	6	5	5.33333
4.66667	4.33333	3.66667	4
3	3	3.66667	2.66667
3.33333	2.66667	2.66667	2.66667
3.33333	3.66667	4.66667	4
4	3.66667	4	5
6	6	6	6
3.33333	4.66667	4.33333	3.33333
2.66667	3.66667	3.66667	3.33333
3.33333	4	4	4
3	3	3.33333	2.33333
4	4	3.33333	3
4.66667	4	4	4
4.33333	3.66667	3	4
4.66667	5	5	5
4	5	6	4.33333
5	4.66667	4	4
3.66667	4	4.33333	3.33333
3	4	3.66667	3.33333
4.66667	4	4	3.33333
3.33333	4.33333	4	4.33333
1	1	6	5
3.66667	4	4	2.66667
5	5	3.66667	3.66667
4.33333	3.66667	4.66667	4.66667
5	5	5	5
6	5	4	4
3.33333	3	3.33333	3.33333
3	3.33333	3.33333	3
5.33333	5	4	4.66667
2.66667	3	3.33333	2
3.33333	4	4	4
4.66667	6	4.33333	5
3.33333	4.66667	4	4
3.33333	3	4	3.33333
2.66667	4.66667	3.66667	4
3.66667	4	4	4
4.66667	5	3.66667	3
4.33333	4	4	4
4.33333	5.33333	4	4.66667
1	3	3	2.66667
4	4.33333	5	3.66667
6	6	6	6
4	4.66667	4	3
4.66667	3.33333	4.66667	4.66667
5	5	6	4
3.66667	5	4.33333	4.33333
3.66667	3.66667	3.66667	3.33333
3.33333	4.33333	3.66667	4
5	5	5	4.66667
4	4	3.66667	4
4	4.33333	3.66667	3.66667
5	4.33333	4	4
2.66667	3.66667	3	3
3	2.33333	4.33333	4.33333
4	3	3.66667	3.33333
3.33333	4	3.33333	3.66667
4	4	3.66667	3.33333
4.66667	4.66667	5	5
3.33333	4	3.66667	4
4	4	3.66667	4
4.33333	4.66667	2	2
4.33333	4	4.33333	4
2.66667	3	4.66667	3.66667
4	4.33333	4.33333	4
3.66667	4	3.66667	3.66667
4	5	4	4
5	4.33333	5	5
4.33333	4.33333	5	5
3.66667	4.33333	4.33333	2
4	4.33333	4.33333	4.66667
4	5.33333	5.33333	4
2.66667	3.33333	3.33333	4.66667
4	4	3	3.66667
4.33333	5	3.66667	4
4	4	4.33333	4
3.66667	4.33333	4.33333	4.66667
6	6	6	6
3.33333	3.33333	3.33333	3.33333
5	4.33333	4.66667	5
3.66667	3.33333	3.33333	2.33333
5	5	4.66667	4.33333
4.33333	4.66667	4.66667	4
3.33333	3	4	3
2.66667	3.33333	3.33333	3.66667
4	4	4	4
4	3.66667	4.33333	4
4	4	3.66667	3
3	3	3	2.33333
5	5	4	4.66667
5	5	4.33333	5
3.33333	4	3.33333	4
4	4.66667	4	5
5	4.66667	4.66667	3.33333
4	5	5.33333	4.66667
5	5	5	5
3.66667	4.66667	5.66667	6
3.66667	4	4.66667	4
1.66667	3.33333	3	3.33333
4	4.66667	6	6
3.33333	4	5	4
4	4.66667	4.66667	5
4.33333	4.33333	4.66667	4.33333
3.33333	3	3.66667	3.33333
4.33333	3.33333	4.33333	4.66667
5	5	5	5
2.66667	3	4.33333	2.66667
4	6	6	4
5	4.66667	4	3
3.33333	3.33333	3	2
2.66667	4	4	3
3.33333	4	3	4
3	4	4	3.66667
4.33333	3.66667	4	4
3.33333	4	4	4
5.66667	6	6	6
5	4.66667	5.33333	4.66667
4	3.66667	4.66667	3.66667
3.66667	4	5	3.66667
3.66667	4.66667	4	4
5.33333	3.66667	4.33333	4.66667
4	5.33333	6	6
3.33333	3.33333	4	3.66667
4	4	4	3
4	3.66667	3	3.33333
2.66667	1	1	1
4.66667	5	4	2
4.66667	5	4.33333	5
3.33333	4	4	3.66667
4	5.33333	5	4.33333
1.66667	3.33333	3.66667	3.33333
3	3.33333	3.33333	4
2.33333	4	2.33333	2.33333
3.66667	4.66667	3.33333	3.66667
3	2.66667	3.33333	4
3	3	4	3
2	1	4	2.66667
3.33333	4	3.66667	3.66667
5.66667	6	3	3.66667
4	4	4.66667	4
4	3.66667	5	3.33333
4.33333	5	4.33333	4
4.66667	4.33333	4	4
6	6	6	6
5.66667	4.66667	5	5.33333
5	4.33333	6	4.66667
3.33333	3	4.33333	3.66667
2.66667	2.33333	2.66667	4
4.33333	4.66667	4	5.33333
4	4.66667	5	5
3	4	4	3.66667
5	4.66667	5	5
2.66667	3.33333	4	3.33333
4	4	4.66667	5
5.33333	3.66667	6	4.33333
4.66667	5	4.33333	4
3.66667	3.33333	4	3
3	2.66667	3.33333	3.66667
2.66667	3	3.66667	2.66667
4	4	4	3.66667
5	4.66667	4.66667	4.33333
3	3.33333	4	3
3	3.66667	3.66667	3.33333
4	3.66667	3.33333	3.66667
3.33333	5	3.66667	4
3	3.33333	4.33333	5
3.33333	4	3.66667	4
5	5	5	5
4.66667	5	5	5
3.33333	3.66667	4	4.33333
4	4.66667	4.33333	4.66667
2.33333	4.33333	4.66667	4.33333
4	4	4	4
5.66667	5	5	4.66667
3.33333	3.33333	3.66667	4
2.66667	1	3	1
3.33333	4.33333	4	4.66667
4.33333	5	4	4.66667
4.33333	4.66667	4.66667	4.66667
4.33333	4	4	4
3.66667	4	4	4.33333
4	4.33333	4	3
4.66667	3.66667	4	4
2.33333	2.66667	2.66667	2.66667
4.66667	5	5	5
4	3.66667	4.33333	4.66667
3.33333	3.66667	3	3
5	4	5	5
3.66667	3	4.66667	4
4	4	4.33333	4.66667
3	2.66667	3	3
5	5	5	5
4.66667	4.66667	5.66667	5.66667
6	5.33333	5.66667	5
3.66667	3.33333	3	4.33333
3.33333	4	3.66667	3
3.66667	4.33333	4	3
4.33333	4	5.66667	4
5	4.66667	5	4.66667
5	5.66667	5	4.66667
5	4.66667	4.66667	5.33333
4	3.33333	3.66667	3.66667
1	4.33333	3.66667	4
3.33333	4	5.66667	3.33333
5	4.66667	4	4
3	3.33333	3.66667	3
3.33333	4.33333	4	5
4	3	3.33333	4.33333
3.33333	3	3.66667	3
3.66667	3.66667	4	4
4.33333	3.66667	4.33333	3.33333
5	4	4.33333	3.66667
5	4	4	4
4.66667	5	6	4
4	3.66667	4	3.66667
3	2.66667	3.66667	3.66667
3.33333	4	3	4
6	6	5.66667	2
2.33333	2.66667	4	3.66667
4.66667	5	4.33333	4.33333
4	3.33333	3.33333	2.33333
5.66667	6	6	3
1.33333	1.66667	4.66667	4.33333
3.33333	3.33333	3	4
4.66667	4.66667	4.66667	3.66667
3.33333	3.66667	3.66667	4
3.66667	2.33333	4	4
4.33333	4.66667	6	5.33333
4	5	4	4.33333
5	5	5	2
5	5	3.66667	4
3.66667	4	5	4
4	1.66667	4.33333	4
4	3.66667	4	4.66667
4	4	3.33333	4
3.66667	3.66667	3.33333	4
3.66667	3.33333	4	4
4	3.66667	3.66667	4
3.33333	3.33333	3.66667	3.33333
6	6	4.66667	5.33333
6	6	5.33333	4
4.33333	3.66667	3.66667	4.33333
4.33333	4.66667	5	5
6	6	5.33333	4
3	4	3.33333	3.33333
4.33333	4	4.66667	4
4	4	3.66667	3.33333
3.33333	4	4.66667	4.66667
5	5.33333	4.66667	4.66667
5	3	4	3.66667
4.33333	5	4.66667	4
5	5.33333	5.33333	5.33333
4	3.66667	4.33333	4
4	3.66667	5	4.33333
3	4.33333	3.66667	3.66667
3.33333	4	4.33333	4.33333
3.33333	3.66667	3.66667	3.33333
3.66667	3.66667	3.33333	3.33333
3.66667	3.66667	4	3.66667
5.33333	5	5.33333	5
4	4	4.66667	4
3.66667	3.33333	3.66667	3
4	4	3.66667	3.33333
3.66667	4	5.33333	4.66667
5	4	3.66667	3.33333
2.66667	2.66667	3.33333	2.33333
4	4.33333	3.66667	3
3.66667	4.33333	4	3.66667
3	3.66667	3	3.66667
4	4.33333	4	4
6	6	5	6
4.66667	5	5.66667	4.66667
5.33333	5	5.33333	3
5	6	6	5.66667
3	3.33333	3.33333	3.33333
4.66667	4.33333	4.66667	4.33333
6	4.66667	3	3.66667
4.66667	4	4.66667	5
3	3.33333	3.66667	3.33333
3.33333	3	4	4.33333
2.66667	2.33333	2.66667	4
4.66667	6	6	5
4.33333	4.33333	3	4
5	5	4	2.33333
5	5	5	5
4.33333	5.33333	4.33333	4
4.33333	4	4.33333	4
3.66667	3	5	4
3	4	3.33333	4
5.66667	5.66667	5	4.66667
4.33333	4.33333	4.66667	4
4	5.66667	5.66667	5.33333
4.33333	4	3	4
3.33333	3.33333	3.66667	3
1.66667	3	4.33333	2
4.33333	3.66667	3.33333	3
2.66667	2	4	3
3	3	3.66667	3.33333
3.33333	3.66667	4.33333	3
4	4	4.66667	4
2.66667	3.33333	4	3.66667
4	4.33333	3.33333	3
3	4	4	3
5	4	4	3
3.66667	4.66667	4.66667	4
3.66667	3	3.66667	3.33333
4.33333	6	6	6
3.66667	3	3	3
4	5	4	4.33333
4.66667	5.66667	5	5
4	3.33333	2	4
4	4.33333	4	4.33333
4.33333	5	4.66667	4
3.66667	3.33333	3.66667	3
3.66667	4	3.33333	3.33333
4.33333	5	4.33333	4.33333
4.66667	5.66667	4.66667	5
5	4.66667	4	4
3	4	4	4
2.66667	3	4	3.66667
4	5	4	2.66667
4	3.66667	3.66667	3
6	4.66667	6	2
5	4.33333	4.66667	5
2.66667	3.66667	4	3
3.33333	3.66667	3.33333	3
4	5	4	4
1.66667	1.66667	4.66667	6
3.33333	4.66667	5	4.33333
3.33333	3	5.33333	3.66667
5	5.33333	4.66667	4.66667
5.66667	5.33333	4.66667	4.33333
2.66667	2.66667	3.33333	3
4	3.33333	3.66667	3.33333
5.66667	5.33333	5.33333	5.33333
4	4	5	5
3.33333	4	4	4
4	5	5	4.66667
3.33333	3.66667	4	4
6	5	6	5.66667
4	4	3.66667	4.66667
2.33333	2.66667	3.66667	3
3.33333	3.66667	3.66667	4.33333
4.66667	4.66667	5	5.66667
5.33333	4.66667	5	5.66667
5.66667	5.33333	5.33333	5.66667
3.66667	3.66667	5	5
4.33333	3.33333	4	2.66667
4.66667	3.66667	3	3.66667
4.33333	4	4	4
2.66667	2.66667	4	4.66667
4	3	4	1.33333
3.66667	4	4	4
2	2.33333	4.33333	2.33333
3.33333	5.33333	5.66667	5.33333
4.33333	5	5	5
4.33333	3.33333	4	4
4	4	4.66667	5
3	3.66667	4	4
5	5	5	2
4	3	4	3
3.33333	4.66667	4.66667	3
4	4	4.33333	4.33333
4.33333	4.33333	3.33333	4
3	3.66667	3.66667	3
3	3.66667	4.33333	3.66667
6	5	3.66667	3.33333
4.33333	5.33333	4.33333	4
4	4.33333	3.66667	4
6	6	5.33333	3
3	2.66667	5	2
3.66667	2.66667	4	4
3	3.33333	4.33333	3.33333
5	5	5	4.66667
6	3	5	5
3.66667	4	3.66667	4
4	4	3.66667	4
3	2.66667	4.33333	4.33333
2.33333	3	3.66667	3.33333
4.33333	3.66667	4.33333	4.66667
3.33333	3	3.66667	4
4.66667	4	3.66667	4
4.33333	4	4.33333	5
5	5	5	5
6	5	5	3.33333
4	4.66667	4	4
4.33333	4.33333	4.33333	4.66667
3.33333	4	3.66667	3.66667
5.33333	5	4.66667	4
4.33333	4	4	4
4	4.33333	3.33333	4
3.66667	4.33333	3.66667	3.66667
5	5	3.66667	5
5	5	3.66667	5
3.66667	3.66667	4	3.33333
3.33333	3	4	4
3.33333	3	5.33333	2.33333
4.33333	4.66667	4	3.33333
3	3	3	3
4.33333	4	3.66667	4.33333
3.33333	4.33333	3.66667	4
4.33333	4.66667	3.66667	4
4	4	3.33333	4
6	5.33333	4.33333	4
4	3.66667	3	3.66667
4.33333	5	5	4.66667
3	5	4.33333	4.33333
3	3	4.33333	2.66667
4.66667	4	5	5
4.33333	4.66667	4	4.33333
3	3.66667	3	4
6	6	6	6
3.33333	4	4	3.66667
3.66667	4.66667	4.66667	4
4.66667	4.33333	3	4
3	3.66667	4	3.66667
4.33333	3.66667	4	3
5.33333	5.33333	5.66667	6
3	3.66667	4.33333	4.33333
3.66667	3.66667	5	4.66667
5.66667	5	4.66667	5
3	3.33333	4	4
4.33333	5	4.66667	4
1	2.33333	5	3
5	5.33333	5.66667	5.66667
3.66667	4	4.33333	4.33333
3	3.66667	3.66667	5
5.33333	5.33333	5	5.33333
3	3	3	1.66667
5	5.66667	4.66667	1.66667
3	3.66667	3.66667	3
3.66667	4.66667	4.66667	4
3.66667	3	4	4
4	4.33333	4.66667	4.66667
3	3	4.33333	3.66667
3.33333	2.66667	4.33333	3.33333
3.33333	2.66667	4.33333	3.33333
3.66667	2.66667	3.66667	4
4	3.33333	5	4.66667
3	3.66667	4	3.33333
6	4.66667	4.33333	1
4	3.66667	3.66667	5.33333
5	4.66667	4	4
3.66667	3.66667	3.33333	3.66667
5.33333	4.33333	4	3
6	4.33333	3.33333	4
5	4.33333	5	4.66667
5	5	3.66667	3.66667
3	3.66667	3.33333	3
4	4	4	4.66667
5	4.66667	4.66667	3.33333
5	5	5	5
4	3.66667	3.66667	4
3	3	3.66667	1
4	4	4	4.66667
3.33333	2.66667	4.66667	3.33333
3	3.33333	3.66667	3.66667
5.33333	5	5	5
2.66667	4.33333	6	4.33333
6	5	4	4
2.66667	2	3.33333	4
4	4.66667	5	4.66667
6	6	5.66667	6
4.33333	4.33333	3.66667	4
4.33333	5	4.66667	4.66667
4.33333	3	2.66667	3
3	3.33333	4	4.33333
3.33333	4	4.33333	3.33333
4	3.33333	3	4.33333
4	4.33333	4	4.33333
3.33333	3.66667	3.33333	3.66667
3	4.33333	5	3.33333
1	3.66667	4.66667	4.33333
4	4	5	4.66667
4.66667	4.66667	4.66667	4.33333
3.33333	3.33333	3	3.33333
3.33333	3.66667	4	4
4.33333	3.66667	3	3.33333
2.66667	3.33333	5.33333	4.33333
3.33333	4	3.66667	4
4.33333	4.33333	3.66667	3.33333
5.33333	5	4.66667	4
5	5	4.66667	4
3.33333	4	4.66667	3.66667
3	3	4	4
4.66667	4.33333	5.66667	6
3.66667	3.66667	4	4
6	6	4.66667	5
4	4	4	4
3.33333	3.33333	4	3.66667
3.33333	4	4	4
2.33333	4.66667	4.33333	4.66667
4.33333	4	4.33333	5
4	3	5	4
2.33333	3.66667	4	2.66667
4.66667	4	4.66667	4.66667
3.66667	3	4.66667	4
1.66667	4.33333	4.66667	4.33333
4.33333	5	5.33333	5
6	6	6	6
5	5	5.33333	5
4.33333	4.33333	5	4.66667
5	5	5	5
3.33333	3.66667	4	1.33333
